# Supplementary material for: Habitats and Biotopes in the German Baltic Sea
Source: Biology (Basel). 2023 Dec 21;13(1):6. doi: 10.3390/biology13010006 (PMC10813628; doi:10.3390/biology13010006)
Supplement: Supplementary file 1 [file biology-13-00006-s001.zip]

Archive with 1 entries (1 files):
- biology-2688064-supplementary.mpk
